# Supplementary material for: Vaccines Using Clostridium perfringens Sporulation Proteins Reduce Necrotic Enteritis in Chickens
Source: Microorganisms. 2022 May 27;10(6):1110. doi: 10.3390/microorganisms10061110 (PMC9228780; doi:10.3390/microorganisms10061110)
Supplement: Supplementary file 1 [file microorganisms-10-01110-s001.zip]

Archive with 1 entries (1 files):
- microorganisms-1699145-SI.pdf
